# Supplementary material for: A Comparative Perspective on Functionally-Related, Intracellular Calcium Channels: The Insect Ryanodine and Inositol 1,4,5-Trisphosphate Receptors
Source: Biomolecules. 2021 Jul 15;11(7):1031. doi: 10.3390/biom11071031 (PMC8301844; doi:10.3390/biom11071031)
Supplement: Supplementary file 1 [file biomolecules-11-01031-s001.zip]

Archive with 1 entries (1 files):
- biomolecules-1292442-supplementary.pdf
